# Supplementary material for: The Morphometry of Male Genitalia as a Reliable Tool for Identifying Forest Pests Dendrolimus sibiricus, D. pini (Lepidoptera: Lasiocampidae), and Their Hybrids in Eurasia
Source: Life (Basel). 2026 Mar 1;16(3):398. doi: 10.3390/life16030398 (PMC13027563; doi:10.3390/life16030398)
Supplement: Supplementary file 1 [file life-16-00398-s001.zip]

Archive with 1 entries (1 files):
- life-4166512-supplementary.pdf
